# Supplementary material for: Foot-and-Mouth Disease Space-Time Clusters and Risk Factors in Cattle and Buffalo in Bangladesh
Source: Pathogens. 2020 May 29;9(6):423. doi: 10.3390/pathogens9060423 (PMC7350371; doi:10.3390/pathogens9060423)
Supplement: Supplementary file 1 [file pathogens-09-00423-s001.zip]

Archive with 1 entries (1 files):
- pathogens-799842-supplementary.xlsx
