# Supplementary material for: Foot-and-Mouth Disease Space-Time Clusters and Risk Factors in Cattle and Buffalo in Bangladesh
Source: Pathogens. 2020 May 29;9(6):423. doi: 10.3390/pathogens9060423 (PMC7350371; doi:10.3390/pathogens9060423)
Supplement: Supplementary file 1 [file pathogens-09-00423-s001.zip › pathogens-799842-supplementary.xlsx]

## Sheet: FMD_risk factors
ID	X	Y	District	SR_winter	SR_prmon	SR_mon	SR_pomon	Tem_Winter	Tem_prmon	Tem_mon	Tem_pomon	Prec_winter	Prec_prmon	Prec_mon	Prec_pomon	WS_winter	WS_prmon	WS_mon	WS_pomon	Elev	Waterbody	RiverL	TCBLEG	TCBLDECL	TCRFSW	MoTCONV	TCBU	SCCOEG	SCCODE	CULNM	MOCLTCONV	WB	ASAA	Road_length	Road_rail	Cases_14	Inci_14	Cases_15	Inci_15	Casses_16	Inci_16	Cases_17	Inci_17	Tot_case	Over_Inci	Logov_Inci	Pop_14	Cattle_14	Buffalo_14
1	89.7376	22.3689	Bagerhat	17301.6	21105.2	16635	16915.2	20.5964	28.4007	28.7277	26.8626	17.8031	106.445	415.181	162.973	1.3676	2.70009	2.91195	1.5772	7.39762	622.516	659.098	0	0	1588	169	228	4	0	2450	38	170	0	148.675	29.5063	1233	34.7906	263	7.19127	622	16.6725	196	5.15238	2353.47	63.8834	1.80539	354406	332905	21501.1
2	92.3636	21.8066	Bandarban	17463.2	22040.6	16803.3	17432.1	20.0092	26.9251	26.5595	25.2976	12.305	135.077	854.531	234.763	0.827102	1.66722	1.7271	0.852691	189.914	0	756.905	174	66	0	23	3989	255	0	71	1168	0	0	506.338	0	0	0	424	22.7492	1100	56.7806	439	21.8336	2033.34	107.55	2.03161	175065	164324	10740.6
3	90.1216	22.1389	Barguna	17422.3	21078	16451.6	17022.9	20.5907	28.2199	28.6448	26.8058	17.1307	116.827	520.698	192.091	1.39025	2.68534	3.03418	1.60485	5.63042	0	266.205	28	0	0	2	0	0	0	1588	0	27	0	48.7434	0	462	13.6553	833	23.8241	572	16.0227	1002	27.5024	2908.3	82.5457	1.91669	338331	317794	20536.6
4	90.3468	22.8162	Barisal	17044.8	21119	16638.5	17051.7	20.3196	27.9462	28.3905	26.683	14.9807	142.218	409.224	163.878	1.17375	2.54196	2.67503	1.42134	5.93256	0	548.126	0	0	0	47	64	6	0	2327	162	215	3	324.448	0	2498	49.8165	2077	40.5067	2438	46.8753	2658	50.3943	9766.66	189.484	2.27757	501440	471117	30323.1
5	90.7369	22.3508	Bhola	17092	21206.5	16462.4	17128.9	20.636	27.9044	28.1838	26.7181	13.9764	143.11	573.162	199.265	1.34692	2.63631	2.90681	1.58534	5.21502	0	209.155	0	0	0	0	0	0	0	1922	16	602	0	142.241	0	3577	108.628	777	22.8124	1799	51.7025	3449	97.0756	9709.48	282.841	2.45154	329289	309295	19994
6	89.3792	24.8247	Bogra	16613.3	21856.1	17438	16719	18.9969	27.1244	28.7186	26.105	10.4064	101.297	329.755	151.127	0.853952	1.83563	1.69932	0.87009	17.9701	1524.09	489.575	3	0	0	0	0	0	0	3744	0	2	9	519.463	161.788	4546	51.8524	2610	29.3908	4458	49.7888	6716	74.3974	18387	206.43	2.31477	876719	823879	52839.8
7	91.083	23.953	Brahamanbaria	16450.6	21259	17248.1	16882.1	19.4586	26.9173	28.1767	26.3058	10.2295	176.946	394.846	152.481	0.640912	1.62324	1.57673	0.747007	7.67485	325.04	368.941	8	2	0	0	229	145	0	1978	35	54	0	154.672	162.158	3539	90.7382	1483	36.9514	1119	27.3804	1607	38.6276	7858.41	194.507	2.28893	390023	366385	23638.1
8	90.7599	23.2726	Chandpur	16819.9	21183.4	16974	17059.7	20.2454	27.4153	28.0006	26.576	11.9862	171.897	428.128	155.784	1.04758	2.33787	2.32256	1.2255	7.93538	0	322.964	0	52	0	33	404	123	0	1169	5	246	0	169.949	47.9948	1735	51.7617	1323	38.1813	2057	58.1315	2321	64.2596	7538.44	215.887	2.33423	335190	314842	20348.1
9	91.8372	22.4417	Chittagong	17191.3	21540.1	16902.9	17341.8	20.6944	27.4145	27.6845	26.5011	10.5962	136.845	643.814	192.629	1.07977	2.12595	2.2501	1.20399	22.6626	0	565.884	16	13	0	2	2190	404	0	1871	779	182	195	758.379	166.462	4305	48.2336	6936	76.7387	9283	101.877	17454	190.02	38115.4	420.456	2.62372	892532	838743	53788.6
10	88.8463	23.6061	Chuadanga	16981.1	21988.9	17614.6	16842	19.4159	28.6377	29.4428	26.742	10.5517	75.8548	289.941	126.709	0.65086	1.73111	1.82065	0.785157	13.3713	43.541	469.058	0	0	0	0	3	7	0	1432	4	0	0	219.154	88.6392	1046	33.9454	691	21.6305	672	20.5627	549	16.4301	2990.74	92.8407	1.96774	308142	289417	18725.2
11	91.0342	23.4367	Comilla	16767.2	21194.8	17050.8	17036.7	19.8934	27.2051	28.068	26.3948	10.8145	168.506	442.338	157.795	0.733325	1.81936	1.87881	0.845451	9.23876	1.6523	566.272	15	105	0	9	332	239	0	3140	46	34	11	489.572	206.139	7401	102.714	9419	128.699	12566	169.993	9702	129.959	39318.5	535.28	2.72858	720545	677076	43469.4
12	92.0618	21.487	Cox's Bazar	17495	22109.4	16505.5	17507.3	21.4268	27.5234	27.5974	26.7476	12.0848	136.231	869.362	228.447	1.33139	2.36866	2.42937	1.40573	17.5664	0	389.065	91	13	0	20	714	92	0	1145	453	163	8	325.274	0	3187	90.5786	3722	102.488	2950	79.6196	2167	57.3508	12199.5	333.463	2.52305	351849	330501	21347.6
13	90.2516	23.788	Dhaka	17105.2	21358.5	17189.6	16838.7	19.5578	27.4546	28.5505	26.509	13.0661	163.492	348.02	162.247	0.673369	1.69376	1.68723	0.792784	8.84615	20.7507	232.473	0	0	0	0	30	2	0	1498	14	44	290	156.123	38.6666	2851	82.9551	75	2.11271	75	2.06986	75	2.02878	3131.72	87.5579	1.9423	343680	322822	20857.5
14	88.7864	25.63	Dinajpur	16296.2	21673.7	17550.7	16592.8	18.5894	26.6174	28.7171	25.7026	8.59019	92.9485	387.239	156.544	0.853238	1.83383	1.6487	0.94615	36.5456	74.7126	754.917	0	0	0	0	0	5	0	4416	0	1	22	663.132	242.512	2647	25.2506	1882	17.7613	3392	31.7915	2637	24.5464	10590.1	99.6922	1.99866	1048290	985156	63134.1
15	89.8369	23.4774	Faridpur	16441.8	21270.3	17028.4	16823.7	19.5563	27.887	28.8129	26.6526	15.3993	140.282	327.386	151.626	0.664024	1.72293	1.81134	0.778667	8.17418	144.262	446.016	0	0	0	0	122	4	0	2319	64	67	3	220.483	96.1524	3839	95.6562	2228	53.9927	1709	40.6909	695	16.2636	8570.35	206.351	2.31461	401333	377016	24316.7
16	91.4112	22.999	Feni	16951	21188.2	16824.8	17148.7	20.3477	27.206	27.761	26.4296	10.6432	156.923	547.022	175.782	0.918587	2.0881	2.32589	1.13465	9.14698	0	213.365	46	8	0	2	79	109	0	846	0	18	3	229.489	151.167	0	0	4358	191.21	4823	205.003	11230	462.896	20775.2	900.934	2.95469	216602	203369	13232.8
17	89.5068	25.2998	Gaibandha	16420	21358.4	17346.9	16626.7	18.9365	26.6519	28.5175	25.9224	8.7616	128.513	397.091	170.274	0.840959	1.78633	1.61887	0.90119	22.4789	1631.54	327.664	0	0	0	0	0	0	0	2797	0	0	0	400.095	120.128	1120	17.1708	626	9.43358	1269	18.9139	934	13.7703	3973.11	59.6324	1.77548	652272	612899	39373
18	90.4432	24.1059	Gazipur	16320.2	21510.3	17310	16882.4	19.1645	27.1242	28.3776	26.1369	10.8351	160.151	370.486	163.197	0.679477	1.63385	1.64928	0.776374	13.5306	51.6051	412.225	0	0	0	0	48	32	0	2114	32	4	23	257.815	139.47	7004	173.617	616	14.853	1078	25.5402	1729	40.2638	10552.5	252.807	2.40279	403417	378975	24441.7
19	89.8988	23.1043	Gopalganj	16811.3	21193.3	16876	16969.1	20.078	28.214	28.9086	26.9443	16.5442	136.2	353.821	152.503	0.746086	1.90038	1.90899	0.869533	4.75497	134.345	325.144	0	0	0	71	151	123	0	1407	28	76	0	194.336	72.809	1445	50.0794	444	14.8071	130	4.2317	90	2.86129	2163.33	71.5064	1.85435	288542	270993	17549.2
20	91.4296	24.3691	Habiganj	16459.6	21104.1	17178.9	16679	19.152	26.5172	28.2904	26.1269	13.3017	223.261	421.422	171.991	0.717215	1.53461	1.51	0.760918	15.0813	304.729	389.473	2	2	0	0	299	318	0	2631	35	0	0	268.863	104.749	2852	61.0477	3440	71.8927	4389	90.3386	5152	104.466	15979.1	332.089	2.52125	467176	438909	28267.3
21	89.8465	24.9741	Jamalpur	16328.3	21612.3	17378.1	16694.5	18.9856	26.7273	28.4422	26.0488	9.17377	127.672	378.254	162.685	0.808185	1.77383	1.64779	0.864642	19.2966	1582.41	376.354	5	0	0	9	11	0	0	2619	0	12	0	329.757	133.169	786	13.297	119	1.97535	389	6.37941	494	8.00503	1800.23	29.7507	1.4735	591111	555408	35703.4
22	89.1745	23.0895	Jessore	16468.2	21586.4	17169	16859.1	20.1071	28.6247	29.1311	26.7344	15.6357	95.1942	310.283	139.18	0.748689	1.95827	2.15718	0.930427	7.60405	37.6919	740.901	0	0	0	0	36	7	0	3147	42	0	23	422.19	115.145	3296	45.9928	2148	29.5076	1634	22.2223	1549	20.8582	8672.98	118.706	2.07447	716634	673399	43234.7
23	90.1837	22.575	Jhalokati	16941.2	21128.7	16554.5	17020.9	20.405	28.1251	28.4623	26.6873	16.4209	129.238	437.683	171.55	1.31106	2.74752	2.86164	1.5219	6.1125	0	220.798	0	0	0	2	32	0	0	859	3	0	0	148.976	0	3266	152.961	762	33.8917	442	19.0368	747	31.1874	5395.58	237.154	2.37503	213519	200471	13047.8
24	89.0877	23.4888	Jhenaidah	16803.8	21821.1	17396.5	16849.7	19.6044	28.4834	29.252	26.5878	12.5381	90.0915	290.387	132.717	0.64417	1.7311	1.86948	0.779044	10.6648	194.03	466.255	0	0	0	0	39	11	0	2453	0	0	0	329.051	68.2765	1716	31.9119	131	2.38596	127	2.28256	177	3.1398	2169.98	39.3309	1.59473	537730	505230	32500.5
25	89.0832	25.0926	Joypurhat	16457.1	21839.2	17429.6	16710.8	18.7723	26.947	28.7792	25.9427	9.88746	91.6611	335.869	154.094	0.868404	1.84667	1.6873	0.908955	21.9461	0.775324	235.522	2	0	0	0	0	20	0	1218	0	0	0	172.119	64.7115	1584	43.1679	1641	43.3835	2455	63.6667	1584	40.3115	7347.58	192.883	2.28529	366939	344686	22253
26	91.9506	23.1667	Khagrachhari	16771.1	21297.2	17085.1	17087.5	19.4042	26.6547	27.1949	25.5463	11.4158	145.617	477.449	177.388	0.650209	1.48527	1.61738	0.726348	96.312	486.348	326.173	89	8	0	53	2272	307	0	11	800	18	0	373.335	0	356	14.1536	96	3.6524	1209	44.7465	1688	60.8229	3387.2	127.568	2.10574	251526	236198	15328.3
27	89.446	22.4628	Khulna	16965.9	21149.3	16787.1	16867.3	20.6267	28.4915	28.8983	26.9316	17.9091	96.5085	368.42	150.82	1.36245	2.69533	2.87	1.541	5.57197	788.269	1126.35	3	6	1762	18	65	3	0	2427	2	195	67	198.005	88.7216	878	22.7181	178	4.47471	551	13.6003	259	6.27914	1889.67	47.1862	1.67382	386476	363051	23425.3
28	90.9429	24.3769	Kishoreganj	16460.9	21367.5	17350.8	16767	19.2916	26.6194	28.0983	26.2317	10.4105	187.194	421.635	167.975	0.665812	1.58161	1.50371	0.758705	8.22572	456.585	503.467	0	0	0	0	22	0	0	3198	22	28	3	353.243	161.047	3503	68.5971	414	7.93137	578	10.9195	821	15.2982	5372.62	102.402	2.01031	510663	479787	30876.5
29	89.6946	25.7926	Kurigram	15990.7	20582.9	17220	16495.2	18.7782	26.1365	28.2774	25.6773	7.13866	175.042	523.455	181.83	0.821148	1.71823	1.49386	0.919993	27.0851	1644.95	86.0452	0	7	0	0	2	1	0	2890	0	0	0	161.903	71.4066	2512	43.9676	1396	23.9597	1162	19.6951	717	12.0034	5831.06	99.6209	1.99835	571330	536814	34516.5
30	89.0159	23.925	Kushtia	16282.4	21968.1	17580.4	16869.2	19.1091	28.3501	29.1739	26.4471	10.8659	86.4173	296.304	127.849	0.718963	1.73448	1.77601	0.809764	14.6005	589.225	234.416	0	0	0	0	15	9	0	2111	0	0	6	198.173	141.007	1066	24.0982	762	16.7963	437	9.47898	312	6.66157	2598.75	56.9463	1.75547	442357	415579	26778.1
31	90.8555	22.8916	Lakshmipur	16928.4	21136.9	16660	17099	20.3967	27.5794	27.9059	26.5375	12.3987	163.506	514.994	177.925	1.09205	2.47822	2.6307	1.37245	8.11238	0	236.705	0	10	0	33	41	43	0	1350	9	90	0	167.544	0	872	36.3122	2649	105.347	3141	121.366	2594	97.4671	9448	371.771	2.57028	240140	225495	14645.1
32	89.2368	26.0618	Lalmonirhat	16081.3	20516.1	17294.5	16392.1	18.787	26.1309	28.4316	25.6095	7.99123	152.77	565.764	189.31	0.840826	1.76164	1.52857	0.928574	43.1133	1629.46	146.985	0	0	0	0	0	8	0	1532	0	0	0	228.088	130.477	2858	69.1404	824	19.403	1086	25.1374	651	14.8169	5476.56	128.15	2.10772	413362	388324	25038.4
33	90.1627	23.2208	Madaripur	16339.8	21152.3	16891	16944	19.9635	27.9015	28.7118	26.8245	15.0775	152.944	361.557	155.649	0.829266	2.02879	2.06428	0.998796	6.04216	4.38966	305.842	0	0	0	8	41	3	0	1351	21	45	0	23.3303	0	1630	60.6043	1099	39.2118	3196	111.118	1483	50.2782	7542.73	266.572	2.42581	268958	252584	16374.2
34	89.4343	23.443	Magura	16806.3	21556.9	17154.1	16863.7	19.6238	28.2294	29.0437	26.638	14.8965	113.616	308.924	140.641	0.66649	1.76621	1.89164	0.764652	8.47432	126.657	339.708	0	0	0	0	26	6	0	1290	4	0	0	172.547	0	808	27.9937	339	11.3018	376	12.2356	2384	75.7699	3941.58	130.244	2.11476	288636	271081	17554.9
35	89.9504	23.8416	Manikganj	16686	21468.4	17237.4	16851.4	19.1308	27.673	28.6109	26.4254	13.4206	141.326	318.346	153.017	0.687416	1.69026	1.65644	0.773708	9.16957	1529.45	121.399	0	7	0	0	6	0	0	1699	11	53	0	136.585	0	1892	52.8375	869	23.525	1857	49.291	557	14.5022	5253.16	141.186	2.14979	358079	336358	21721.4
37	88.7068	23.7937	Maulvibazar	16654.8	22129.8	17754.7	16889.1	19.2412	28.6568	29.4051	26.623	9.83608	68.8672	294.655	122.67	0.681632	1.68763	1.78851	0.822356	16.1338	29.0913	181.936	0	0	0	0	8	0	0	880	8	2	0	188.819	0	2918	63.1126	1665	35.1516	79	1.64237	98	2.00676	4824.24	101.277	2.00551	462348	434370	27977.6
36	91.9143	24.4802	Meherpur	16466.4	20976.4	17159.9	16608.3	18.8808	26.1791	28.1586	25.8998	17.5411	265.804	478.439	187.7	0.724032	1.50924	1.42849	0.751444	29.4416	67.2564	242.922	96	8	0	18	935	183	0	1675	430	91	0	246.619	167.857	613	31.018	198	9.47631	3317	153.359	5981	267.453	10196.6	481.831	2.68289	197627	185533	12094.3
38	90.4188	23.5265	Munshiganj	16722.4	21215.4	17207.4	17015.2	19.6969	27.4643	28.3185	26.522	13.1438	172.495	370.485	158.326	0.793444	1.8964	1.80578	0.877787	6.06601	0	150.633	0	2	0	6	28	13	0	932	37	186	2	86.4963	0	2016	114.927	793	42.4675	210	10.8203	82	4.07116	3210.4	169.494	2.22915	175416	164654	10761.7
39	90.4279	24.6993	Mymensingh	16591.3	21648.8	17379.1	16784.2	19.1515	26.6724	28.3836	26.0097	8.65014	145.463	411.318	164.642	0.750129	1.66045	1.59197	0.810512	14.3087	86.1303	981.214	0	0	0	0	21	10	0	5514	0	7	13	639.803	340.324	3329	30.3505	95	0.857272	230	2.06183	1212	10.7939	4883.45	43.9616	1.64307	1096851	1.0308e+06	66047.8
40	88.7514	24.9003	Naogaon	16329.4	22125.8	17578.4	16795.4	18.7971	27.4395	28.9704	26.0544	9.92073	69.6784	299.176	134.589	0.848635	1.82075	1.68901	0.926072	21.1044	30.7824	733.509	3	0	0	0	3	12	0	4368	0	3	0	511.533	77.2908	4443	47.1628	3051	32.0022	3662	38.1173	5449	56.288	16657.7	174.235	2.24114	942056	885296	56760.1
41	89.579	23.1306	Narail	16643.1	21331.4	16911.9	16915.2	19.9855	28.261	28.9806	26.837	16.8241	119.862	333.938	143.771	0.729843	2.00874	2.09254	0.905756	5.94644	126.657	193.849	0	0	0	2	27	10	0	1180	38	0	0	38.9846	0	538	21.4667	269	10.2697	313	11.6234	131	4.7357	1282.62	48.471	1.68548	250621	235347	15274
42	90.5746	23.7401	Narayanganj	16699.8	21314.6	17241.2	16959.3	19.7727	27.239	28.3511	26.51	11.8458	177.212	380.658	161.768	0.714389	1.82169	1.77585	0.823467	7.81027	296.024	186.264	0	0	0	4	104	5	0	627	10	88	131	88.0985	77.1161	1534	104.667	1619	102.549	1430	86.5497	3668	212.563	8467.34	527.381	2.72212	146560	137530	9030.3
43	90.7746	24.0037	Narsingdi	16675.2	21373.5	17299.4	16891.5	19.325	26.9355	28.2507	26.1536	10.3441	175.129	395.411	160.592	0.659784	1.6536	1.64001	0.761561	9.81916	344.201	204.522	0	0	0	0	33	5	0	1345	49	54	0	150.663	179.584	2136	59.8579	548	14.8848	1301	34.6464	2565	66.9982	6615.88	178.403	2.2514	356845	335198	21647.4
44	89.0865	24.3809	Natore	16604.2	22035.8	17521	16795.9	18.9278	27.7822	28.9331	26.3016	10.4985	86.1178	304.635	132.984	0.837445	1.79058	1.75704	0.876893	14.2239	353.346	532.235	0	14	0	0	56	6	0	2341	3	23	0	256.108	229.969	9121	228.246	1692	41.1751	2497	59.6974	3466	81.4353	16920.5	409.094	2.61182	399613	375400	24213.5
45	88.2643	24.7163	Nawabganj	16487.2	22440.2	17936.2	16943.5	18.8363	28.0939	29.1813	26.1242	10.0856	53.8856	269.408	117.355	0.878418	1.78811	1.7355	0.95318	26.3663	363.23	243.922	6	6	0	0	0	20	0	1910	0	201	0	142.041	142.735	588	18.2652	438	13.1437	1438	42.2212	1646	47.309	4142.61	123.322	2.09104	321924	302372	19552.1
46	90.8441	24.8705	Netrakona	16343	21317.5	17290.6	16661.6	19.264	26.4363	28.287	26.0994	9.53396	186.518	475.871	176.954	0.735119	1.59955	1.49463	0.80704	10.1114	135.413	644.661	8	0	0	11	10	0	0	3586	0	0	0	447.755	75.5137	1644	29.9276	385	6.86715	1453	25.5815	1068	18.5634	4588.81	81.4602	1.91095	549325	516129	33196.2
47	88.937	26.0219	Nilphamari	15905.9	20975.3	17491.6	16447.8	18.6999	26.3349	28.5519	25.6035	8.22837	124.516	510.849	180.084	0.878729	1.78802	1.56814	0.934589	49.2015	115.032	445.797	0	0	0	0	2	5	0	2124	0	5	0	348.319	66.6371	1615	31.2844	556	10.5394	1524	28.4916	2220	40.9419	5951.73	112.249	2.05018	516231	485020	31210.6
48	91.1288	22.6926	Noakhali	16529.3	21158.6	16627.8	17148.1	20.5602	27.4759	27.9039	26.6762	12.171	158.731	599.843	193.777	1.11113	2.28204	2.5529	1.32885	7.06882	0	263.502	0	5	0	35	86	129	0	2388	43	767	0	272.341	46.5885	630	14.9437	5563	128.507	4153	94.3341	3879	86.6657	14367.4	329.848	2.51831	421581	396049	25531.6
49	89.3841	24.0533	Pabna	16780.1	21825.4	17396.4	16837.7	19.0274	27.9547	28.9085	26.4754	11.6795	102.333	290.944	134.103	0.751976	1.73292	1.74004	0.79254	12.2802	1802.37	290.852	3	7	0	0	28	6	0	2992	10	2	11	344.128	109.554	1900	38.6871	1521	30.2726	1545	30.307	1281	24.7718	6288.61	124.499	2.09516	491120	461416	29703.9
50	88.5784	26.2852	Panchagarh	15896.4	21140	17865.2	16439.1	18.538	26.2514	28.5385	25.4458	8.25665	115.182	553.284	194.095	0.893047	1.80305	1.55729	0.971161	70.332	41.7913	352.31	0	0	0	0	0	0	2	1799	0	0	0	317.345	85.4079	1013	26.6417	297	7.58532	588	14.7408	157	3.86479	2079.44	52.7474	1.7222	380231	357180	23050.6
51	90.3984	22.1909	Patuakhali	16540.2	21117	16409	17088.1	20.5784	28.0478	28.513	26.7809	15.8881	128.701	552.987	199.183	1.3897	2.68995	2.99548	1.60269	5.32576	0	436.213	2	0	0	0	3	4	0	2833	0	265	0	103.468	0	3729	64.7141	70	1.1914	60	1.00859	427	7.09034	4331.31	73.3845	1.8656	576227	541417	34810.3
52	89.9964	22.5406	Pirojpur	17087.6	21122.7	16595.3	16983	20.4308	28.2919	28.6837	26.7681	17.2467	121.854	428.495	167.482	1.2033	2.54591	2.74014	1.44811	6.32639	0	313.917	0	0	0	1	4	0	0	1512	11	5	0	182.212	0	150	5.69165	150	5.45734	150	5.31525	150	5.18054	600.796	21.6473	1.3354	263544	247495	16049.3
53	89.5629	23.7284	Rajbari	16786.9	21559.1	17253.7	16831.5	19.284	27.9457	28.899	26.5435	13.6382	118.528	298.099	141.286	0.689294	1.68806	1.77687	0.754493	10.4648	127.774	181.907	0	0	0	0	28	2	0	1384	0	33	0	176.716	184.291	1039	39.95	335	12.3439	738	26.4765	833	29.1181	2987.74	109.014	2.03748	260075	244234	15841.2
54	88.65	24.4677	Rajshahi	16606.8	22229.3	17715.8	16873.4	18.9721	27.9823	29.1076	26.3322	10.6073	66.9402	291.996	126.86	0.863624	1.77157	1.72592	0.899518	20.0193	483.841	406.774	1	4	0	0	137	12	0	2859	0	64	34	434.98	165.332	3269	70.3733	1486	31.2291	1769	36.6112	1316	26.8285	7892.25	164.931	2.2173	464523	436415	28108.1
55	92.2793	22.8307	Rangamati	17023.8	21576.8	17186.9	17197.6	19.5818	26.7177	26.8555	25.4318	11.6181	138.245	561.461	200.311	0.65099	1.46381	1.48319	0.689812	141.081	488.003	759.553	180	60	0	248	3583	851	0	55	1524	769	0	625.707	0	1486	72.1058	1287	59.1994	1549	68.9213	2457	105.865	6902.07	313.615	2.4964	206086	193484	12601.9
56	89.2391	25.6438	Rangpur	16464	21104.1	17285.4	16518.5	18.7395	26.3958	28.5357	25.7244	8.54133	128.445	431.82	176.474	0.831205	1.78421	1.60843	0.922304	31.4776	117.33	568.783	4	0	0	0	2	18	0	2964	0	0	6	506.269	126.446	1590	19.6501	1880	22.9136	3216	38.849	1436	17.1943	8163.46	99.1731	1.99639	809158	760372	48786.2
57	89.1367	22.3782	Satkhira	16311.8	21156.3	16968.2	16769.3	20.669	28.5879	29.0066	26.944	17.234	82.2706	351.691	152.68	1.35241	2.61984	2.83893	1.50073	4.08923	810.765	776.225	0	2	1264	0	8	0	0	2757	0	201	0	213.499	0	1002	19.9749	457	8.90934	1257	24.1595	1173	22.2314	3914.25	75.9128	1.88032	501630	471296	30334.5
58	90.4138	23.2477	Shariatpur	16746.3	21131.8	16976	17009.9	20.1366	27.6925	28.2712	26.7155	13.6412	163.073	373.412	152.578	1.03344	2.29329	2.21046	1.20488	7.27105	0	168.744	0	0	0	0	44	0	0	1262	20	215	0	24.9317	0	397	17.378	1305	54.4283	1041	42.1265	752	29.5538	3571.48	147.311	2.16824	228450	214506	13943.7
59	90.0743	25.0819	Sherpur	16451.8	21482.4	17328.1	16681.9	19.0174	26.6021	28.3592	25.9306	8.1516	140.635	415.239	166.909	0.804578	1.73222	1.62359	0.848435	21.6555	62.1198	171.497	18	2	0	47	36	10	0	1586	0	3	0	164.006	0	732	17.7404	88	2.0758	375	8.69505	715	16.3012	1927.67	45.1857	1.655	412617	387623	24993.7
60	89.5999	24.3922	Sirajganj	16322	21881.8	17448	16796.7	19.0667	27.4506	28.6892	26.392	11.1364	106.174	304.112	140.987	0.811118	1.76382	1.69929	0.837438	12.9476	1517.43	338.818	0	22	0	0	4	0	0	3162	1	20	0	304.372	76.4053	2059	33.0277	1948	30.6902	4407	68.6364	5249	80.8263	13730.3	215.407	2.33326	623416	585774	37641.7
61	91.3453	24.9394	Sunamganj	16209.1	20991.6	17202.1	16514.9	19.2403	26.1838	28.3058	26.209	13.2535	253.596	563.343	203.158	0.777206	1.50573	1.39734	0.792667	8.79907	120.224	565.834	11	0	0	24	25	13	0	4328	4	319	0	319.078	64.605	8781	165.26	1738	32.0274	6148	111.78	3391	60.8418	20282.2	371.918	2.57045	531346	499229	32117.5
62	91.9878	24.9193	Sylhet	16238.8	20826	17203.2	16573.5	18.9369	25.9451	28.461	25.9863	18.5733	321.636	645.935	230.264	0.795691	1.42542	1.3279	0.757032	15.8307	48.2933	597.354	102	0	0	29	360	52	0	3736	100	2	5	375.315	72.3036	6226	124.412	6436	125.764	16194	311.964	9130	173.43	38399	746.437	2.87299	500436	470173	30262.9
63	89.9987	24.3563	Tangail	16508.5	21756.1	17361	16822.8	18.9288	27.0677	28.5188	26.1659	10.8021	125.636	334.557	152.322	0.748227	1.72555	1.67943	0.803631	15.2966	1537.08	547.379	0	5	0	0	69	102	0	4088	16	29	0	418.959	0	5069	59.6784	920	10.689	3171	36.5302	5116	58.4427	14333.3	166.014	2.22014	849386	798186	51199.9
64	88.3451	25.9899	Thakurgaon	15981.5	21760.2	17965.5	16571.1	18.5794	26.6723	28.701	25.5237	8.02171	83.8104	427.555	159.499	0.854264	1.8251	1.61543	0.996665	51.4586	22.1592	300.456	0	0	0	0	0	0	0	2310	0	0	5	342.076	85.4079	1543	24.9149	8398	133.17	1384	21.6937	568	8.80197	11981.4	189.188	2.27689	619309	581914	37395.2
[truncated: 21 more columns]

## Sheet: Elaboration
Name	Elaboration
SR (KJm-2 day-1×~1 km2)	Solar radiation
WS (m s-1×~1 km2)	Wind speed
Prec (mm×~1 km2)	Precipitation
Prmon	Pre-monsoon
Pomon	Post-monsoon
Mon	Monsoon
Tem ((°C×~1 km2)	Temperature
Elev (meter)	Elevation
TCBLEG	Tree-cover, broadleaved, evergreen
TCBLDECL	Tree-cover, broadleaved, deciduous, closed
TCRFSW	Tree-cover, regularly flooded, saline water
MoTCONV	Mosaic: tree-cover and other natural vegetation
TCBU	Tree-cover, burnt
SCCOEG	Shrub-cover, closed-open, evergreen
SCCODE	Shrub-cover, closed-open, deciduous
CULNM	Cultivated and managed areas
MOCLTCONV	Mosaic: cropland, tree-cover, other natural vegetation
WB	Water bodies
ASAA	Artificial surface and associated areas
Inci	Incidence (Total number of cases in a year/Cattle and buffalo population in that year)*10,000
Over_Inci	Overall incidence (Total number of cases in four years/average cattle and buffalo population in four years)*10,000
Logov_Inci	Logarithmic transformation of overall incidence
Pop	Population
L (Kilometer)	length
Avg_pop	Average cattle and buffalo population in four years
